# Supplementary material for: Evaluation of Eating Quality in Japonica Rice: A Multi-Trait Analysis of Starch Properties, Protein Content and Taste Value
Source: Foods. 2026 May 12;15(10):1689. doi: 10.3390/foods15101689 (PMC13205976; doi:10.3390/foods15101689)
Supplement: Supplementary file 1 [file foods-15-01689-s001.zip]

Archive with 1 entries (1 files):
- foods-4278721-supplementary.pdf
